# Supplementary material for: Beyond the Virus: The Collateral Impact of COVID-19 on Antimicrobial Consumption, Microbial Resistance, and Pharmacoeconomics
Source: Pathogens. 2025 Nov 5;14(11):1126. doi: 10.3390/pathogens14111126 (PMC12654989; doi:10.3390/pathogens14111126)
Supplement: Supplementary file 1 [file pathogens-14-01126-s001.zip]

Archive with 1 entries (1 files):
- pathogens-3936249-supplementary.pdf
